# Supplementary material for: Pronounced Trace Element Variation in Follicular Fluids of Subfertile Women Undergoing Assisted Reproduction
Source: Nutrients. 2021 Nov 19;13(11):4134. doi: 10.3390/nu13114134 (PMC8619388; doi:10.3390/nu13114134)
Supplement: Supplementary file 1 [file nutrients-13-04134-s001.zip]

Archive with 1 entries (1 files):
- nutrients-1431752-supplementary.pdf
